# Supplementary material for: Novel Risk Associations between microRNA Polymorphisms and Gastric Cancer in a Chilean Population
Source: Int J Mol Sci. 2021 Dec 31;23(1):467. doi: 10.3390/ijms23010467 (PMC8745138; doi:10.3390/ijms23010467)
Supplement: Supplementary file 1 [file ijms-23-00467-s001.zip › Table_S1.xlsx]

## Sheet: Sheet1
Table S1. Genomic position (GRCh37) of analyzed polymorphisms and their corresponding miRNA gene
CHR	Position	Rsq	A1	A2	Gene
1	1231507	0.75	G	A	hsa-mir-6726
1	12251808	0.57	T	G	hsa-mir-4632
1	12639018	0.88	C	T	hsa-mir-6730
1	17604437	0.99	C	T	hsa-mir-3972
1	20960230	0.83	C	T	hsa-mir-6084
1	55691384	0.65	T	C	hsa-mir-4422
1	65045602	0.41	TA	T	hsa-mir-4794
1	65523519	0.96	A	G	hsa-mir-3671
1	67094171	0.93	G	A	hsa-mir-3117
1	117102649	0.87	C	T	hsa-mir-548ac
1	175937540	0.05	C	T	hsa-mir-1843
1	178646884	0.92	C	T	hsa-mir-4424
1	206648147	0.62	T	G	hsa-mir-6769b
1	224585958	0.9	A	C	hsa-mir-4742
1	233759918	0.44	T	C	hsa-mir-4427
1	233759939	0.52	C	T	hsa-mir-4427
1	234442257	0.95	A	T	hsa-mir-4671
2	6790537	0.81	A	G	hsa-mir-7515
2	12877501	0.84	G	GA	hsa-mir-3125
2	35696519	0.96	G	A	hsa-mir-548ad
2	47604866	0.99	C	T	hsa-mir-559
2	52929680	0.94	T	C	hsa-mir-4431
2	56216090	0.87	A	T	hsa-mir-216a
2	60614572	0.64	G	A	hsa-mir-4432
2	60614577	0.68	A	G	hsa-mir-4432
2	64567916	0.98	C	G	hsa-mir-4433a
2	114340628	0.26	C	T	hsa-mir-1302-3
2	134884697	0.88	G	C	hsa-mir-3679
2	134884700	0.84	G	A	hsa-mir-3679
2	141344200	0.88	T	C	hsa-mir-7157
2	207647981	0.96	C	T	hsa-mir-3130-2
2	208031167	0.75	G	A	hsa-mir-7845
2	219206645	0.79	A	G	hsa-mir-6810
2	219923410	0.7	G	GAGA	hsa-mir-3131
2	220771223	0.79	C	T	hsa-mir-4268
2	238419611	0.94	A	G	hsa-mir-6811
2	240007544	0.96	C	T	hsa-mir-4441
2	241395500	0.78	A	G	hsa-mir-149
2	241395503	0.63	T	C	hsa-mir-149
3	20179097	0.99	C	T	hsa-mir-3135a
3	44903434	0.9	G	C	hsa-mir-564
3	48587408	0.41	A	C	hsa-mir-6823
3	52880492	0.17	T	C	hsa-mir-8064
3	52880543	0.4	G	A	hsa-mir-8064
3	55886573	0.91	TAA	T	hsa-mir-3938
3	96078864	0.5	G	A	hsa-mir-8060
3	120768492	0.79	A	G	hsa-mir-5682
3	124093220	0.99	G	A	hsa-mir-6083
3	124451312	0.99	T	G	hsa-mir-544b
3	128990998	0.93	T	C	hsa-mir-6826
3	151283691	0.95	C	A	hsa-mir-5186
3	175087408	0.75	C	T	hsa-mir-4789
3	195426305	0.72	T	C	hsa-mir-570
3	197020780	0.8	G	GA	hsa-mir-4797
4	1988188	0.57	C	CCT	hsa-mir-943
4	1988193	0.57	T	C	hsa-mir-943
4	7461769	0.94	A	G	hsa-mir-4274
4	7461824	0.79	T	TCCCCA	hsa-mir-4274
4	9557815	0.62	TAGAAGG	T	hsa-mir-548i-2
4	36428048	0.94	G	A	hsa-mir-1255b-1
4	67142620	0.86	G	A	hsa-mir-1269a
4	102251501	0.89	T	C	hsa-mir-1255a
4	115577997	1	C	G	hsa-mir-577
4	185772232	0.8	TCCTATGCCCTCC	T	hsa-mir-3945
5	1708983	1	G	A	hsa-mir-4277
5	9053945	0.56	C	T	hsa-mir-4636
5	54466544	1	A	G	hsa-mir-449b
5	71465361	0.66	T	A	hsa-mir-4803
5	72174432	0.58	C	G	hsa-mir-4804
5	115591460	0.83	C	CA	hsa-mir-12130
5	131701279	0.35	T	C	hsa-mir-3936
5	143059433	0.9	T	C	hsa-mir-5197
5	150901699	0.93	C	T	hsa-mir-6499
5	153975576	0.91	G	A	hsa-mir-3141
5	154065382	0.9	TA	T	hsa-mir-1303
5	154065383	0.67	A	T	hsa-mir-1303
5	154209024	0.93	A	G	hsa-mir-378h
5	159901408	0.84	C	A	hsa-mir-3142
5	168690612	0.82	A	G	hsa-mir-585
5	174178774	0.72	G	A	hsa-mir-4634
6	6169656	0.57	T	C	hsa-mir-5683
6	10439968	0.95	T	C	hsa-mir-5689
6	18572056	0.86	T	G	hsa-mir-548a-1
6	30858731	0.95	CCT	C	hsa-mir-4640
6	31323012	0.61	G	A	hsa-mir-6891
6	31323020	0.74	T	C	hsa-mir-6891
6	31323039	0.67	T	TGAAGGGCTCCA	hsa-mir-6891
6	31323065	0.76	G	C	hsa-mir-6891
6	32717702	0.95	G	A	hsa-mir-3135b
6	32717722	0.99	C	T	hsa-mir-3135b
6	44403438	0.91	A	G	hsa-mir-4642
6	76138146	0.87	C	CAG	hsa-mir-4463
6	79249018	0.96	G	T	hsa-mir-10524
6	120336327	0.69	C	A	hsa-mir-3144
6	120336384	0.69	G	A	hsa-mir-3144
6	167411321	0.73	A	G	hsa-mir-3939
6	167411322	0.73	T	C	hsa-mir-3939
7	2297212	0.97	C	T	hsa-mir-6836
7	7106636	0.78	A	G	hsa-mir-3683
7	29720392	0.96	TACA	T	hsa-mir-550a-3
7	64139463	0.96	G	A	hsa-mir-6839
7	64139524	0.57	G	A	hsa-mir-6839
7	100802786	0.96	A	G	hsa-mir-4653
7	102106201	0.6	G	A	hsa-mir-5090
7	102111936	0.46	G	A	hsa-mir-4467
7	142157358	0.88	A	G	hsa-mir-11400
7	142157371	0.55	A	G	hsa-mir-11400
7	142157389	0.93	G	A	hsa-mir-11400
7	143079806	0.68	G	A	hsa-mir-6892
7	158325503	0.52	C	T	hsa-mir-595
8	1765425	0.84	T	C	hsa-mir-596
8	24811322	0.84	A	G	hsa-mir-6841
8	26906433	0.95	TTAAAG	T	hsa-mir-548h-4
8	27559214	0.93	G	A	hsa-mir-3622a
8	94041998	0.81	G	A	hsa-mir-8084
8	103137663	0.86	T	C	hsa-mir-5680
8	103137693	0.86	T	C	hsa-mir-5680
8	113655752	0.95	T	C	hsa-mir-2053
8	120337452	0.88	TG	T	hsa-mir-548az
8	129021179	0.81	G	A	hsa-mir-1206
8	129162433	0.98	G	T	hsa-mir-1208
8	130496365	0.98	G	A	hsa-mir-3686
8	143257760	0.97	G	C	hsa-mir-4472-1
9	18573360	0.98	G	A	hsa-mir-3152
9	94398581	0.8	T	C	hsa-mir-3910-2
9	97572244	0.98	G	A	hsa-mir-2278
9	100991430	1	C	A	hsa-mir-6854
9	126247833	0.83	A	G	hsa-mir-7150
9	126247896	0.82	A	ACCGTGTGTGTGTGTGCGC	hsa-mir-7150
9	135821099	0.98	C	T	hsa-mir-548aw
9	137271318	0.7	C	A	hsa-mir-4669
9	137741480	0.42	G	A	hsa-mir-3689d-1
9	137742124	0.73	G	A	hsa-mir-3689d-2
9	137742597	0.82	A	G	hsa-mir-3689f
10	12172775	0.85	G	A	hsa-mir-548ak
10	12695177	0.94	A	G	hsa-mir-4481
10	14425204	0.9	T	A	hsa-mir-4293
10	14425221	0.86	G	C	hsa-mir-4293
10	28578229	0.81	C	CA	hsa-mir-8086
10	29833998	0.8	A	G	hsa-mir-604
10	29834003	0.79	G	A	hsa-mir-604
10	29891260	0.96	C	T	hsa-mir-938
10	53059406	0.64	T	C	hsa-mir-605
10	102734778	0.88	C	G	hsa-mir-608
10	105154089	1	A	G	hsa-mir-1307
10	106028154	0.95	G	A	hsa-mir-4482
10	106028157	0.86	G	T	hsa-mir-4482
10	135061112	0.61	C	T	hsa-mir-202
11	10529822	0.89	A	G	hsa-mir-4485
11	11804698	0.98	G	A	hsa-mir-8070
11	34963416	0.86	T	C	hsa-mir-1343
11	34963459	0.97	T	C	hsa-mir-1343
11	56511354	0.84	G	A	hsa-mir-6128
11	61582708	0.99	T	C	hsa-mir-1908
11	64646034	0.53	G	C	hsa-mir-10392
11	65211940	0.88	C	A	hsa-mir-612
11	65211979	0.84	G	A	hsa-mir-612
11	74110353	0.95	A	G	hsa-mir-548al
11	79133220	0.98	T	C	hsa-mir-5579
11	87909673	0.69	T	A	hsa-mir-3166
11	93466866	0.29	G	T	hsa-mir-1304
11	126858392	0.9	A	G	hsa-mir-3167
11	126858406	0.9	A	T	hsa-mir-3167
12	26026988	0.95	G	A	hsa-mir-4302
12	47581629	0.84	T	C	hsa-mir-4698
12	47758032	1	A	G	hsa-mir-4494
12	54385599	1	C	T	hsa-mir-196a-2
12	66417482	0.9	G	A	hsa-mir-6074
12	66417493	0.92	C	A	hsa-mir-6074
12	81329536	1	A	C	hsa-mir-618
12	94955585	0.95	T	C	hsa-mir-5700
12	94955603	0.83	C	T	hsa-mir-5700
12	94965058	0.94	G	C	hsa-mir-7844
12	95228179	0.34	A	C	hsa-mir-492
12	95228286	0.9	G	C	hsa-mir-492
12	104324230	0.94	AGGGGTGG	A	hsa-mir-3652
12	104324266	0.92	G	A	hsa-mir-3652
12	104985443	0.93	G	A	hsa-mir-3922
12	116866113	0.75	CA	C	hsa-mir-4472-2
12	116866114	0.65	A	C	hsa-mir-4472-2
12	121161048	0.99	T	G	hsa-mir-4700
12	121882098	0.96	T	G	hsa-mir-7107
12	124021035	0.19	AT	A	hsa-mir-3908
12	128778703	0.97	G	A	hsa-mir-3612
12	133158632	0.89	C	T	hsa-mir-6763
13	40238175	0.93	C	T	hsa-mir-4305
13	40238257	0.48	T	C	hsa-mir-4305
13	55748673	0.92	T	C	hsa-mir-5007
13	78272233	0.5	T	TGCC	hsa-mir-3665
14	23426182	0.76	C	A	hsa-mir-4707
14	28102476	0.96	CTA	C	hsa-mir-3171
14	55344901	0.98	C	T	hsa-mir-4308
14	101280856	0.97	A	G	hsa-mir-2392
14	101507727	1	C	T	hsa-mir-300
14	101522556	1	T	C	hsa-mir-323b
14	101531854	0.66	A	G	hsa-mir-412
14	103006047	0.67	G	C	hsa-mir-4309
14	106106549	0.11	G	C	hsa-mir-8071-2
15	37265037	0.99	C	G	hsa-mir-8063
15	37265039	0.99	G	A	hsa-mir-8063
15	42491848	0.95	A	C	hsa-mir-627
15	66011630	0.74	A	G	hsa-mir-4511
15	66011662	0.66	C	CT	hsa-mir-4511
15	75081078	0.54	G	A	hsa-mir-4513
15	86368898	0.92	G	A	hsa-mir-548ap
15	86368959	0.92	A	T	hsa-mir-548ap
15	90393949	0.51	C	CT	hsa-mir-5094
15	93447631	0.91	T	G	hsa-mir-3175
16	593277	0.32	T	G	hsa-mir-3176
16	820192	0.89	G	A	hsa-mir-662
16	15248720	0.47	C	A	hsa-mir-3180-4
16	15248798	0.45	A	G	hsa-mir-3180-4
16	30886643	0.74	T	C	hsa-mir-4519
16	56938244	0.98	G	A	hsa-mir-6863
16	70064261	0.1	C	T	hsa-mir-1972-2
16	76902847	0.8	T	C	hsa-mir-4719
16	76902850	0.78	G	A	hsa-mir-4719
16	81567554	0.76	A	G	hsa-mir-7854
16	81644970	1	T	C	hsa-mir-6504
16	82722537	0.97	G	C	hsa-mir-8058
16	87887504	0.4	CGCGGCTGTCACGTCT	C	hsa-mir-11401
16	87887560	0.64	G	A	hsa-mir-11401
16	88535341	0.79	G	A	hsa-mir-5189
16	88535407	0.8	C	G	hsa-mir-5189
17	925764	0.58	A	G	hsa-mir-3183
17	6558768	0.95	C	T	hsa-mir-4520-2
17	12820632	0.53	A	C	hsa-mir-1269b
17	12820646	0.66	G	C	hsa-mir-1269b
17	13446924	0.81	G	A	hsa-mir-548h-3
17	15154966	0.84	T	A	hsa-mir-4731
17	28444183	1	A	C	hsa-mir-3184
17	37453674	0.3	G	A	hsa-mir-548bc
17	40646803	0.94	G	A	hsa-mir-548at
17	41522213	0.86	T	A	hsa-mir-2117
17	46110312	0.97	CCTT	C	hsa-mir-10226
17	58120418	0.66	G	GC	hsa-mir-4737
17	72744798	0.34	G	C	hsa-mir-3615
17	74094105	0.84	C	G	hsa-mir-6868
17	77681036	0.9	G	C	hsa-mir-4739
17	78072642	0.27	T	TG	hsa-mir-1268b
18	20513374	0.77	C	T	hsa-mir-4741
18	46576058	1	T	C	hsa-mir-4744
19	804959	0.95	C	T	hsa-mir-4745
19	2434941	0.93	C	T	hsa-mir-7108
19	2434978	0.6	C	T	hsa-mir-7108
19	8454236	0.68	A	G	hsa-mir-4999
19	11224181	0.9	C	T	hsa-mir-6886
19	13031210	0.92	T	C	hsa-mir-5695
19	13947292	0.73	T	C	hsa-mir-27a
19	15290125	0.92	G	A	hsa-mir-6795
19	18392894	0.94	C	T	hsa-mir-3188
19	18392913	0.94	A	G	hsa-mir-3188
19	35613623	0.81	G	A	hsa-mir-6887
19	35836530	1	G	A	hsa-mir-5196
19	40875800	0.71	C	G	hsa-mir-6796
19	40875810	0.71	C	G	hsa-mir-6796
19	47212593	0.55	A	G	hsa-mir-320e
19	50436371	0.92	G	A	hsa-mir-4751
19	54185492	1	G	A	hsa-mir-520f
19	54191743	0.82	A	G	hsa-mir-1283-1
19	54228742	0.34	G	GAAAGA	hsa-mir-516b-2
19	54786022	0.24	G	C	hsa-mir-4752
19	55899602	0.87	C	T	hsa-mir-6805
19	58898193	0.64	C	T	hsa-mir-4754
20	33578251	0.93	A	G	hsa-mir-499b
20	58883534	0.92	T	C	hsa-mir-646
20	58883605	0.86	T	G	hsa-mir-646
20	60639909	0.27	C	G	hsa-mir-3195
20	61870167	0.75	C	A	hsa-mir-3196
20	61918164	0.37	C	G	hsa-mir-4326
20	62550824	0.96	G	A	hsa-mir-941-1
20	62574006	0.65	A	G	hsa-mir-647
21	44371114	0.61	T	C	hsa-mir-5692b
22	26951185	0.95	C	G	hsa-mir-548j
22	28316591	0.36	T	TG	hsa-mir-3199-2
22	31556103	0.55	A	G	hsa-mir-3928
22	46156446	0.89	G	A	hsa-mir-4762
22	50356555	0.35	T	C	hsa-mir-6821
